# Supplementary material for: Assessing the Discriminatory Capabilities of iEK Devices under DC and DC-Biased AC Stimulation Potentials
Source: Micromachines (Basel). 2023 Dec 14;14(12):2239. doi: 10.3390/mi14122239 (PMC10745336; doi:10.3390/mi14122239)
Supplement: Supplementary file 1 [file micromachines-14-02239-s001.zip]

Archive with 3 entries (3 files):
- Supplementary material.pdf
- Video S1 - Separation by applying DC potential.mp4
- Video S2- Separation by applying DC-biased AC potential.mp4
